# Supplementary material for: Enhanced Palmitate-Induced Interleukin-8 Formation in Human Macrophages by Insulin or Prostaglandin E2
Source: Biomedicines. 2021 Apr 21;9(5):449. doi: 10.3390/biomedicines9050449 (PMC8143371; doi:10.3390/biomedicines9050449)
Supplement: Supplementary file 1 [file biomedicines-09-00449-s001.zip]

Archive with 1 entries (1 files):
- biomedicines-1173844-supplementary.pdf
